# Supplementary material for: Synthetic Microbial Community Isolated from Intercropping System Enhances P Uptake in Rice
Source: Int J Mol Sci. 2024 Nov 28;25(23):12819. doi: 10.3390/ijms252312819 (PMC11641191; doi:10.3390/ijms252312819)
Supplement: Supplementary file 1 [file ijms-25-12819-s001.zip]

Archive with 1 entries (1 files):
- ijms-3336212-supplementary.pdf
